# Supplementary material for: Variant information systems for precision oncology
Source: BMC Med Inform Decis Mak. 2018 Nov 21;18:107. doi: 10.1186/s12911-018-0665-z (PMC6249891; doi:10.1186/s12911-018-0665-z)
Supplement: Supplementary file 1 — SQL schema file implementing the data model presented in this paper. (SQL 5 kb) [file 12911_2018_665_MOESM1_ESM.sql]

#Sample insert
INSERT INTO visdm.gene (name, chr, entrezID, ensemblID) VALUES ('KRAS', '12', 3845, 'ENSG00000133703');
SET @gID = LAST_INSERT_ID();
INSERT INTO visdm.geneTranscript (geneID, refSeqID, refSeqProteinID, ensemblID, uniProt)
VALUES (@gID, 'NM_033360', 'NP_203524', 'ENST00000256078', 'P01116');
SET @tID = LAST_INSERT_ID();
INSERT INTO visdm.genePosition (geneID, genomeVersion, position) VALUES (@gID, 'GRCh37.p13', '12p12.1');

INSERT INTO visdm.pathway (commonName, keggID, reactomeID, pathwayCommonsID)
VALUES ('Activation of RAS in B cells', 'map04014', 'R-HSA-1169092', 'R-HSA-1169092');
SET @pID = LAST_INSERT_ID();
INSERT INTO visdm.genePathway (geneID, pathwayID) VALUES (@gid, @pid);

INSERT INTO visdm.variant (type) VALUES ('SNV');
SET @vID = LAST_INSERT_ID();
INSERT INTO visdm.variantPosition (variantID, genomeVersion, position)
VALUES (@vID, 'GRCh37.p13', 'NC_000012.11:g.25398284C>G');
INSERT INTO visdm.geneVariant (geneID, variantID) VALUES (@gID, @vID);
INSERT INTO visdm.geneVariantTranscript (geneID, variantID, transcriptID, position, domain, variantConsequence, riskScore)
VALUES (@gID, @vID, @tID, 'NM_033360.3(KRAS):c.35G>C (p.Gly12Ala)', 'Small GTP-binding protein domain', 'missense',
        '0.98468');

INSERT INTO visdm.cancerType (name, umlsID, hpoID) VALUES ('Colorectal Cancer', 'C1527249', 'HP:0003003');
SET @cID = LAST_INSERT_ID();
INSERT INTO visdm.cancerVariant (variantID, typeID, biomarkerClass, clinicalRelevanceLevel)
VALUES (@vID, @cID, 'predictive', 'Tier2');
SET @cvID = LAST_INSERT_ID();

INSERT INTO visdm.sample (tumorPurity, tnm, tag) VALUES (0.763, 'T2N1M1', 'primary');
SET @sID = LAST_INSERT_ID();
INSERT INTO visdm.cancerVariantSample (cancerVariantID, sampleID, somaticClass, alleleFrequency)
VALUES (@cvID, @sID, 'somatic', 0.00001647);

INSERT INTO visdm.drug (name, drugBankID, pharmGKBID, fdaID) VALUES ('Panitumumab', 'DB01269', 'PA162373091', '125147');
SET @dID = LAST_INSERT_ID();

INSERT INTO visdm.cancerVariantDrug (cancerVariantID, drugID) VALUES (@cvID, @dID);
INSERT INTO visdm.cancerVariantDrugEffect (cancerVariantID, drugID, effect, evidenceLevel, evidenceSubLevel)
VALUES (@cvID, @dID, 'Resistance or Non-Response', 'C', '3A');
SET @cvdID = LAST_INSERT_ID();
INSERT INTO visdm.drugMechanism (drugID, mechanism) VALUES (@dID,
                                                            'Panitumumab binds specifically to EGFR on both normal and tumor cells, and competitively inhibits the binding of ligands for EGFR. Nonclinical studies show that binding of panitumumab to the EGFR prevents ligand-induced receptor autophosphorylation and activation of receptor-associated kinases, resulting in inhibition of cell growth, induction of apoptosis, decreased pro-inflammatory cytokine and vascular growth factor production, and internalization of the EGFR.');

INSERT INTO visdm.dataElement (class, rowID, attributeName) VALUES ('cancerVariantDrugEffect', @cvdID, 'effect');
SET @deID = LAST_INSERT_ID();

INSERT INTO visdm.dataSource (elementID, name, dataSet, lastUpdate)
VALUES (@deID, 'CIViC', 'ClinicalEvidenceSummaries', '2018-03-01 06:23:12');
INSERT INTO visdm.reference (elementID, type, referenceID) VALUES (@deID, 'PMID', '18316791');
